# Supplementary material for: P values in display items are ubiquitous and almost invariably significant: A survey of top science journals
Source: PLoS One. 2018 May 15;13(5):e0197440. doi: 10.1371/journal.pone.0197440 (PMC5953482; doi:10.1371/journal.pone.0197440)
Supplement: S1 Data — (XLSX) [file pone.0197440.s012.xlsx]

## Sheet: Nature- 2017
Journal	Volume, issue, date	1st AU	Type	Fig+tab total	No F&T; Review article	Total (F+T) w/ countable p values	F w/ p val but impossible to count	Fig no	Total p values (displayed or marked, * or NS included)	Sign p	Significance and p Value correction (method)	Correction method	P value correction (figure)	Significance in figure legend	Ns specifically mentioned	Bayesian in method	Bayesian in figure
Nature	541, 7635, 5th of January	Pascual	Article	5		5		1	25	25	Gene expression analysis Benjamini–Hochberg correction; Statisical significance: two-tailed t-test, Mann–Whitney U test, Fisher’s exact test or hypergeometric test. Significance was considered at P ≤ 0.05.	Benjamini-Hochberg		p<0.05, two-tailed t test		Moderated t-statistics by empirical Bayes shrinkage
								2	4	4				Exact p values, Fisher's exact test and two-tailed t test	N
								3	12	12				Exact p values, Fisher's exact test and two-tailed t test	N
								4	8	5				Exact p values, Fisher's exact test, goodness of fit test & score test of heterog	Y
								5	4	3				Exact p values, two-tailed t test	Y
		Tao	Article	6		0
		Hite	Article	6		0
		Chatterjee	Letter	3		0
		Xu	Letter	4		0
		Karim	Letter	4		0
		Bakker	Letter	4		0
		Smith	Letter	3		0
		Wahl	Letter	4		3	1	1			Epigenomic wide analysis & replication analysis: P < 1 × 10−7, to provide a conservative Bonferroni correction for the number of markers tested; Causal analysis: P < 2.9 × 10−4 (corresponding to P < 0.05 after Bonferroni correction for 175 tests); Consequential analysis: P < 8.4 × 10−6 (corresponding to P < 0.05 after Bonferroni correction for the 187 × 32 tests performed; Gene expression studies…	Bonferroni; Benjamini-Hochberg		Epigenome wide significance: p<.1*10 at (-7)	Y
								2	5	4			Bonferroni	p< 2.7* 10 at (-4) (p<.05 after Bonferroni corr); p 4 overall corrections 0.86 & 4.7* 10 at (-44)
								3	1	1				p= 6.8*10 at (-42)
								4	15	12				Exact p values
		Hoch	Letter	5		4		2	3	1	No mention of correction	None		p<0.01, two-tailed t test	Y
								3	7	5				p<.0.01, p<0.05, two way ANOVA, two-tailed t tests	Y
								4	8	5				p<0.05, two-tailed t test	Y
								5	6	6				p<0.01, t test	N
		Yamaji	Letter	4		2		2	3	2	Tukey's test; no other mention of correction	None		p<0.05, Sudent's two-tailed t test	Y
								3	23	23				p<.0.01, p<0.05, Tukey tests	N
		Satoh	Letter	4		3		1	9	9	Student t test, log-rank test, no mention of correction	None		p<0.01, p<0.05 log rank test & Student T tes	N
								2	15	15				p<0.01, p<0.05 log rank test & Student T test	N
								4	10	10				Exact p values
		Heintz	Letter	4		4		1	2	1	Log rank test, no mention; RNA sequencing: Benjamini-Hochberg 4 adjustment for multiple testing adjusted p value (q value) <0.1; Splicing changes: significant if p<0.05 after B-H correction; Quantitative PCR-ANOVA	Benjamini-Hochberg (q value)		p<0.0001 log rank test
								2	8	5				Exact p values, two-tailed t-test after probit transformation.	Y
								3	5	3				p<0.01, p<.05. two tailed t test	Y
								4	3	1				Exact p value, p<0.0001 (log rank t test)	Y
		Frieda	Letter	4		0
		Dai	Letter	5		0
		Lukarska	Letter	5		1		3	2	2	No mention of correction	None		*P < 0.01, ***P < 0.001, using multivariate linear model	N
Nature	541, 7636, 12th of January	The Cancer Genome Atlas Research Network	Article	6		0
		Nonomura	Article	6		5		1	3	3	Welch's t test, Mann-Whitney test, Student t tes, Kruskal-Wallis, ANOVA w/ Sidak post-hoc; no other mention of correction	None		p<0.001 (Mann-Whitney), p<0.01, p<0.05 (Student t test)	N
								2	5	3				P<0.01 (Mann-Whitney); p<0.05 (Student or Welch t test)	Y
								3	1	1				p<0.0001 Student t test	N
								4	4	3			Sidak?	Exact p value (ANOVA); p<0.001, p<0.05 (Sidak post-hoc); p<0.05 (Welch or Student)	Y
								5	6	6			Sidak?	Exact p value (ANOVA); p<0.0001, p<0.00, p<0.05 (Sidak post-hoc);	N
		McCracken	Article	5		4		2	4	4	Unpaired Student t-test or ANOVA w/ Dunnet multiple comparison post-hoc, p<.05; no other mention of correction	None		p<0.05 Student t test	N
								3	3	3				p<0.01 (Student t test)
								4	5	5				p<0.0001, p<0.05 (Stident t test)	N
								5	7	7				p<0.05 Student t test	N
		Moores	Letter	3		0
		Clark	Letter	4		0
		Kodigala	Letter	4		0
		Peeks	Letter	4		0
		Wang	Letter	3		0
		Coates	Letter	4		0
		Sollars	Letter	3		1		3	1	1	Phylogenetic analysis: Bayesian inference in MrBayes and maximum likelihood; Metabolomic analysis:variable influence on the projection (VIP) values derived from PLS-DA scores, practical significance, t-test, P value, Benjamini and Hochberg false discovery rate P value, effect size and Random Forest analysis, and MS/MS fragmentation network analysis	Bayesian		Exact p		Bayesian inference
		Qiang	Letter	5		0
		Nakada	Letter	4		4		1	8	8	RNA sequencing: genes w FDR<0.05 sign; Data analysis: Student t tes, no correction, p<0.05 and p<0.01	FDR		p<0.01, p<0.05 no mention of test
								2	8	8				p<0.01, p<0.05 no mention of test
								3	12	7				p<0.01, p<0.05 no mention of test	Y
								4	5	2					Y
		Matsumoto	Letter	4		3		2	4	3	LC-MS/MS analysis: FDR (q value<0.01); Statistical analysis: two-tailed Student t test; ANOVA w Tukey post-hoc, p<0.05	FDR		p<0.001, p<0.05 ANOVA, Tukey test	Y
								3	8	3				p<0.0001 ANOVA, Tukey t test	Y
								4	15	11				p<0.0001, p<0.001, p<0.01 ANOVA, Tukey t test	Y
		van der Weyden	Letter	4		3		2	9	9	Metastatic colonization screen: mutant lines w/ p<0.0175 in Mann-Whitney test (FDR estimated in subsequent analysis); Transcriptome analysis: genes w/ p<0.05 adjusted after Benjamini-Hochber correction sign diff expressed; Stat analysys: family-wise error rate to control 4 multiple testing as described in fig legend; for primary hypothesis , the per-comparison error rate threshold P values were a…	Benjamini-Hochberg/FDR	Sidak?	Exact p values, p<0.0001 (ANOVA w/ Sidak multiple comp adjustement, Mann Whitney, one-tailed t test)
								3	15	12			Holm-Sidak adjustment 4 t-test (p<0.05)	Exact p values, p<0.0001 (two-tailed t test w/ Holm-Sidak adjustement, Mann Whitney)	Y
								4	16	13			Welch? (unpaired t test); Sidak ? (ANOVA)	Exact p values, p<0.0001 (ANOVA w/ Sidak multiple comp adjustement, Mann Whitney, two-tailed t test w/ Welch correction)	Y
		Risca	Letter	4		0
		Stagno	Letter	4		0
Nature	541, 7637, 19th of January	Overvelde	Article	6		0											Y
		Zaremba-Niedzwiedzka	Article	2		Bayesian		1			No p values; Phylogenomic analysis: Bayesian inference					Bayesian inference	Y
								2
		Fraser	Article	4		2	2	1	32	20	SNP data analysis: p values FDR adjusted for multiple testing; two-sided, unpaired t-tests (w/ Levene''s test & Welsh adjustment if necessary); Transcription analysis/Recurrent non-coding SNV/Interchrom transloc enrichment analysis/ Chromothripsis& kataegis: FDR correction; Stat analysis: linear regression, Kruskal Wallis, ANOVA	FDR (q values	Bonferroni-adjusted p values	Exact p value, p value scale
								2					FDR (q values)	Q value scale
								3						p value scale (Mann-Whitney, Kendall)
								4	3	3				p value scale (Wald)
		Erclik	Article	5		0
		Mauer	Article	5		3		2	3	3	P<0.05 significant (two-tailed Student t-test, ANOVA w/ Bonferroni or Tukey post-hoc, ANCOVA); Gene ontology: p<0.01 (Overrepresentation test w/ Bonferroni correction)	Bonferroni		p<0.001, p<0.05 (Student t test)
								3	5	5				p smaller than 10 at (-16) ANOVA w/ Tukey post-hoc
								4	3	3				p<01, ANOVA Tukey post-hoc
		Riek	Letter	4		0
		Shen	Letter	4		0
		Reinhard	Letter	3		0
		Kossin	Letter	6		1		Table 1	8	8	Principal component analysis, bootstrapping sampling for error bars; sign Student t test, F test, robustness test for separation of variance- random sampling w/ replacement (for Table 1)	Permutation: random sampling w/ replacement
		Moysiuk	Letter	4		0
		Tarnita	Letter	4		0
		Cannavo	Letter	4		4		1	9	8	FDR correction for multiple testing	FDR		p<10 at (-10) (Wilcoxon rank test); Manhattan plot (undajusted p value); p<0.001, p<0.01, p<0.05 (Student t test)	Y
								2	18	18				p<0.001, p<0.01, p<0.05 (Student t test)	N
								3	3	3				Exact p value (Wilcoxon rank test), p<0.001 (Student t test)	N
								4	3	3				p<0.001, p<0.01 (Student t test)	N
		Glenwright	Letter	4		0
		Staring	Letter	4		2		1	12	12	p values FDR corrected (Benjamani Hochberg)	Benjamini-Hochberg/FDR		p<0.0001 (chi-sqr. Log-rank test)	N
								4	5	3				p<0.0001 (chi-sqr); p<0.001, p<0.01 (two-sided Welch corrected t test)	Y
		Katheder	Letter	4		3		1	2	2	p<0.05 considered significant (ANOVA w/ Dunnett's multiple comparison test/post-hoc; one sample t test, unpaired t-test, chi sqr); no mention of another correction	None		Exact p value (one sample t test, two-tailed t-test)
								2	9	8			Dunnett?	p<0.0001, p<0.01, p<0.05 (ANOVA w/ Dunnett's correction); Exact p vaue (two-tailed t test)	Y
								4	2	2				Exact p value, p<0.0001 (unpaired t-test)
		Gupta	Letter	4		0
Nature	541, 7638, 26th of January	Fazzari	Brief communications arising	2		0
		Liddelow	Article	5		5		1	11	8	Statistical analysis: ANOVA w/ Dunnett's multiple post hoc test; unpaired t test w/ 95% CI;Kolmogorov-Smirnov w/ 95% CI	None		p<0.05 ANOVA	Y
								2	15	13				p<0.0001 Kolmogorov-Smirnov, p<0.05 ANOVA	Y
								3	7	5				p<0.05 ANOVA, Student t test	Y
								4	21	13				p<0.05 ANOVA	Y
								5	13	12				p<0.05 ANOVA, Student t test	Y
		Erez	Article	6		0
		Sendoel	Article	6		3	1	1			Statistics (does not specify for what) p<0.001, 0.01, 0.05 no mention of correction; Quantification of proteom: FDR corrected t test, p<0.05	FDR		Adjusted p value<0.05
								2	2	2				p<0.001, p<0.01 two-tailed Student t test
								3	11	11				p<0.001 Wilcoxon test; log p value graph
								6	5	5				Exact p value, 2 sample Kolmogorov-Smirnov test
		Park	Article	6		0
		Ahmadi	Letter	6		0
		Wu	Letter	5		0
		Jung	Letter	4		0
		Dauphas	Letter	2		0
		Fischer-Godde	Letter	2		0
		Kempenaers	Letter	3		2		2	4	1	Multiple predictor models: adjusted P values (computed from the corresponding t or z multivariate distribution) accounting for the correlations between the parameter estimates,	Adjusted p values from multivariate distributions		Exact p values, Student t test
								3	1	1				Exact p values, correlation
		Prelec	Letter	5		1		5	2	2	No mention of data analysis	Bayesian		p<0.05 chi sqr		Bayesian modelling	Y
		Mock	Letter	4		2		2	1	1	Enrichment analysis: Fisher's exact test and adjusted p values Benjamini Hochberg correction); Differential expression analysis: glm likelihood ratio test % adjusted p values (Benjamini Hochberg correction)	Benjamini-Hochberg		p<0.001 (likelihood ratio test)
								3	3	3				p<0.001 (Polynomial regression, median test); p<0.05 (adjusted w/ median post-hoc comparison)
		Britschgi	Letter	4		4		1	6	6	Peptide & protein identify: 1% FDR; Gene expression profile: adjusted (Benjamini-Hochberg) p<0.001; Statistical analysis: Student t test of Mann-Whitney U/Wilcoxon. To account for multiple comparisons, Tukey HSD and Wilcoxon tests were performed and adjusted P values are provided; p<0.005	Benjamini-Hochberg/FDR		p<0.05 (Mann-Whitney)
								2	13	9			FDR	q (FDR)<0.0001; p<0.0001; p<0.001; adjusted p<0.01; p<0.05 (Student)	Y
								3	13	10				p<0.05 (Mann-Whitney)	Y
								4	2	2				p<0.01, p<0.05
		Huter	Letter	4		0
		Ma	Letter	4		0
		Zeng	Letter	4		0
Total		65		204	0	74	3		564	471		8	83.5106		83.5106	4
												25
											Articles w/ figures or tables w/ p values		25	(plus one article not reporting p values but using Bayesian inferences)
											Articles w/ no mention of correction for multiplicity (other than post-hoc for ANOVA)		8

## Sheet: Nature-1997
Journal	Volume, issue, date	1st AU	Type	Fig+tab total	No F&T; Review article	Total (F+T) w/ countable p values	F w/ p val but impossible to count	Fig no	Total p values (displayed or marked, * or NS included)	Sign p	Significance and p Value correction (method)	P value correction (figure)	Significance in figure legend	Bayesian in method	Bayesian in figure
Nature	385, 6611, 2nd January 1997	Das	Scientific correspondence	2		0
		Pare	Scientific correspondence	2		0
		Skorecki	Scientific correspondence	1		1		3	3	3	No mention of corrections or statistical analyses		Chi sqr
		Rodnina	Article	7		0
		Levison	Letter	4		0
		Nockel	Letter	4		0
		Townsend	Letter	3		0
		Kang	Letter	5		0
		Jessup	Letter	4		0
		Kronzucker	Letter	3		0
		Stark	Letter	3		1		Table 2	18	15	No mention of corrections or statistical analyses		p<0.05, p<0.10, exact p values
		Zhang	Letter	4		0
		Dorsky	Letter	5		2		3	9	9	No mention of corrections or statistical analyses		p<0.001, p<0.01 Student t test
								Table 1	6	6			p<0.001 Student t test
		Del Rio	Letter	5		2		2	4	4	No mention of corrections or statistical analyses		p<0.01 (ANOVA Scheffe test)
								4	7	7			p<0.01 (ANOVA Scheffe test)
		Batchelor	Letter	4		0
		Chen	Letter	4		0
		Austrup	Letter	3		0
		Monks	Letter	5		0
		Duan	Letter	5		1		1	1	1	No mention of corrections or statistical analyses		p<0.001
		Ho	Letter	5		0
		Hamilton Andreotti	Letter	5		0
Nature	385, 6612, 9th January 1997
		Penev	Scientific correspondence	1		1		1	1	1	No mention of corrections or statistical analyses		p<0.001
		Cote	Scientific correspondence	2		2		1	2	1	No mention of corrections or statistical analyses		p<0.005, Exact p value
								Table 1	4	2			Exact p value (log rank test)
		Lowe	Scientific correspondence		1	0
		Burrows	Scientific correspondence	1		1		Table 1	6	4	No mention of corrections or statistical analyses		Exact p values HKA test, ch sqr
		Happe	Scientific correspondence	2		0
		Songaila	Letter	2		0
		Einasto	Letter	2		0
		Woodcock	Letter	3		0
		Lu	Letter	5		0
		Little	Letter	2		0
		Del Giorgio	Letter	3		1		Table 1	4	4	Statistical analysis: Ordinary least squares regression, the OLS slope underestimates true slope, so reduced major axis slope also calculated		p<0.001 (OLS, RMA)
		Messier	Letter	2		2		1	7	7	Significance determined by t tests, no mention of correction		p<0.005, p<0.01, p<0.05 (t test)				No access to supplementary material
								2	2	2			p<0.005, p<0.01, p<0.05 (t test)
		Husain	Letter	3		2		2	2	2	None		p<0.05
								4	7	7			p<0.05
		Roelfsema	Letter	3		1		2	3	1	Correlation function w/ Z>6 considered significant (2 sided t test, p<0.0005 after correction for multiple comparisons w/ Bonferroni for 80 correlation functions)		p<0.0001 (U test)
		Svoboda	Letter	4		0
		Fan	Letter	4		3		2	18	18	Repeated measures & one-way ANOVA		p<0.001, p<0.01, p<0.05
								3	25	25
								4	9	9			p<0.001, p<0.01, p<0.05
		Wolfe	Letter	5		1		3	8	4	No mention of corrections or statistical analyses		No p values given, only word "significant" used in legend
		Crespo	Letter	4		0
		Bochkarev	Letter	7		0
Nature	385, 6613, 16th January 1997
		Caldwell	Scientific correspondence	1		0
		Jacobsen	Scientific correspondence	1		0
		Faerman	Scientific correspondence		1	0
		Soares Leal	Scientific correspondence	1		0
		Van Dijk	Scientific correspondence	1		1		1	4	4	No mention of corrections or statistical analyses		p<0.05 (ANOVA?)
		Bloom	Scientific correspondence		1	0
		Larsen	Article	4		0
		Williams	Letter	1		0
		Zhao	Letter	3		0
		Steinberg-Yfrach	Letter	3		0
		Miller	Letter	2		0
		Wolfe	Letter	2		0
		Varrichio	Letter	4		0
		Jablonski	Letter	3		0
		Kerr	Letter	4		3		1	2	1	Forward & backward stepwise regression		p<0.0001, exact p value
								Table 1	30	26			p<0.0001, p<0.005, p<0.05 (Pearson correlation)
								3	2	2			p<0.0001
		Scott	Letter	3		2		Table 1	5	5	No mention of corrections or statistical analyses		p<0.001, p<0.01, p<0.05 (Z test)
								Table 2	5	5			p<0.001, p<0.01, p<0.05 (Z test)
		Ahlgren	Letter	4		0
		Hardingham	Letter	4		2		1	2	2	No mention of corrections or statistical analyses		p<0.01, (two-tailed unpaired t test, Mann Whitney U)
								3	4	4			p<0.01, p<0.07 (two-tailed unpaired t test, Mann Whitney U)
		Welch	Letter	5		0
		Jenuwein	Letter	5		0
		Antz	Letter	4		0
		Bernstein	Letter	5		0
Nature	385, 6614, 23rd January 1997
		Danell	Scientific correspondence	1		0
		Wnendt	Scientific correspondence		1	0
		Ancel	Scientific correspondence	3		1		Table 1	10	10	No mention of corrections or statistical analyses		Student t test
		Gilley	Scientific correspondence	1		0
		Wilson	Scientific correspondence		1	0
		Dade	Scientific correspondence		1	0
		Sekuler	Scientific correspondence	1		0
		Bezrukov	Letter	3		0
		Van Blaaderen	Letter	4		0
		Gordeev	Letter	4		0
		Niu	Letter	4		1		3	4	4	No mention of corrections or statistical analyses		No p values, just 99% and 95% Cis
		Cann	Letter	4		0
		Semaw	Letter	4		0
		Menard	Letter	5		0
		Stanley	Letter	3		2		2	3	3	No mention of corrections or statistical analyses		p<0.01, p<0.05
								3	3	1			p<0.01
		Jonas	Letter	4		2		1	2	2	Significance levels determined by Student t test		p<0.005, p<0.01
								3	1	1			p<0.005
		Arvanitakis	Letter	5		0
		Nishina	Letter	5		1		Table 1	1	1	p<0.001 Student t test		p<0.001 Student t test
		Minn	Letter	4		0
		McCracken	Letter	5		0
		Freymann	Letter	6		0
		Montoya	Letter	4		0
Total		84		268	6	36	0		224	203		90.625		0
											Articles w/ figures or tables w/ p values	23
											Articles w/ no mention of correction for multiplicity (other than post-hoc for ANOVA)	22

## Sheet: Science-2017
Journal	Volume, issue, date	1st AU	Type	Fig+tab total	No F&T; Review article	Total (F+T) w/ countable p values	F w/ p val but impossible to count	Fig no	Total p values (displayed or marked, * or NS included)	Sign p	Significance and p Value correction (method)	Type of correction	P value correction (figure)	Significance in figure legend	Bayesian in method	Bayesian in figure	FDR correcte	Notes
Science	355, 6320, 6th January 2017	Liu	Article	5		4	1	1			CRISPRi screens: Negative control genes were generated by randomly sampling (with replacement); screen score formula using z score from negative control gene distribution and log (p value) w/ a threshold of 7 applied to call hits; likelihood ratio test w/ adjusted p value <0.001, Wald test w/ adjusted p value<0.05; does not mention type of adjustment used	Permutation: Random sampling w/replacement; Bayesian		p value assigned by Mann Whitney test; screen score
								2	10	9				p<0.001, 0.01, 0.05 (t test)
								3	1	1				p<10 at (-63)		Protein coding: Using 5% FDR Bayes factor threshold from another paper	Y
								4	3	1			Adjusted?	Adjusted p value for volcano plot
								5	18	4				p<0.01
		Mimitou	Article	5		2		2	1	1	Monte Carlo simulations to generate populations of resected DNA molecules as a function of time in meiosis, and compared them to observed resection distributions	Simulation methods		p < 2.2 × 10−16, two-sample Kolmogorov-Smirnov
								3	3	2				Exact p value
		Fee	Report	4		0
		Medvedev	Report	4		0
		Prakash	Report	2		0
		Prettyman	Report	4		0
		Xu	Report	4		0
		Meyer	Report	3		0
		Gomez	Report	3		3		1	2	1	Statistical analysis Bonferroni corrected (ANOVA, correlation): p value threshold 0.05/8 comparisons	Bonferroni		p< 10 at (-4)
								2	6	4				Exact p value, p<0.01, p<0.05
								3	3	2				p<0.001
		Wilf	Report	2		0
		Nachev	Report	4		0
		Ku	Report	4		4		1	1	1	No mention of correction except FDR in figure; RNA sequencing analysis: data from primary SKO, DKO, and TKO tumors were then compared to generate differentially expressed gene lists with P<0.05 and logFC>1.5; principal component analysis weighted rank list of the differentially expressed genes was constructed by taking the log2 of the p-value of all genes multiplied by the sign of the fold change	FDR		Exact p value (log rank)
								2	3	2				Exact p value, p<0.0001 (log rank)
								3	4	3			FDR	Exact p value, p<0.0001 (t test); FDR			Y
								4	22	22				p<0.05 (ANOVA)
		Mu	Report	4		4		1	19	17	Geneset enrichment analysis (GSEA): Weighted GSEA enrichment statistic and Diff_of_Classes metric for ranking genes were used; Analysis of human prostate cancer datasets: p<0.05 (Wilcoxon Mann-Whitney)	None		p<0.0001, exact p values (Fischer exact test, multiple t test)		Y
								2	25	21				p<0.00001, p<0.0001 exact p values (multiple t tests)		Y
								3	13	13				p<0.0001, exact p values (Wilcoxon Mann Whitney, multiple t tests)
								4	10	10				p<0.0001, exact p values (multiple t tests)
		Oliveira Passos	Report	3		0
		Ballandras-Colas	Report	3		0
Science	355, 6321, 13th January 2017	Chaker-Margot	Article	5		0
		Steppke	Article	8		0
		Yan	Article	6		0
		Mi	Report	4		0
		Danon	Report	4		0
		Park	Report	4		0
		Palatinus	Report	4		0
		Costa	Report	4		1		4	11	10	No mention of corrections or statistical analyses	None		p<10 at (-6), P<0.01 (2 tailed Student t text)
		Teste	Report	4		2		1	8	5	GLMs, p</= 0.05, Tukey HSD or Dunnett, 2 CIs that don't overlap considered stat sign ("conservative inference approach"); Field comparisons: t tests, likelihood ratio tests	None		p<0.05 (Tukey, Dunnett)				Different letters indicate significant differences: each panel as P value unit; if at least 2 letters were different in a panel counted these panels as statistically sign (rule b)
								2	8	7				p<0.05 (Tukey, Dunnett)				Different letters indicate significant differences: counted each panel as a P value unit (rule b)
		Sarel	Report	3		3		1	58	58	No mention of corrections or statistical analyses; Goal directed tuning: shuffling (A neuron was defined as significantly tuned to goal-direction if its directionality index exceeded the 95th percentile of the shuffled distribution for that session	Permutation (shuffling)		p<2*10 at (-6)
								2	2	2				p< 10 at (-5), p<0.005 (t test)
								3	1	1				p<10 at (-6) (Pearson)
		Bennett	Report	4		1		4	1	1	No mention of corrections	Bayesian		Exact p (linear regression)	Phylogenetic generalized mixed models Supplementary data (Table S1)
		O'Neill	Report	3		2		2	8	4	Generation of rate maps: Bayesian reconstruction analysis	Bayesian		p<10 at (-27) (KS test)	Bayesian reconstruction of position & Replay during high synchronicity events: Bayesian place prediction	Y
								3	4	2				p<10 at (-44) (KS test)		Y
		Miyamoto	Report	4		3		2	19	15	Imaging data: p< 0.05 w/ family-wise error correction (FWE) across whole brain; p<0.05 FDR correction across whole brain	FDR, FEW acoss brain, Bonferroni	Bonferonni correction	p<0.001, p<0.01, p<0.05, exact p (paired t test, t test agains 0, ANOVA)
								3	11	11			Bonferonni correction	p<0.001 (uncorrected for display purposes); p<0.01, p<0.05 (t test against 0, correlation; Bonferonni correction)
								4	21	17			Bonferonni correction; Ryan's correction	p<0.001, p<0.05 (paired t test, t test agains 0)				No significant diff found between each post-injection condition & pre-injection: counted 4 Ns
		Chaikeeratisak	Report	4		0
		Yuan	Report	4		0
		Marcos	Report	4		0
		Kawai	Technical comment		1	0
		Meinert	Technical response	2		0
Science	355, 6322, 20th January 2017	Hun Kim	Article	8		0
		Davoli	Article	6		5		1	33	21	Gene expression analysis: FDR	FDR		Exact p value, v small p value (Spearman, Wilcoxon test)
								2					FDR				Y
								3	10	10			FDR				Y
								4	5	5				Logistic regression
								5	50	29				Exact p value, (Spearman, Wilcoxon test, t test)
								6	10	7				Exact p value (Wilcoxon, Cox regression, Wald test)
		Sinha	Article	4		0
		Pertot	Report	4		0
		Lei	Report	4		0
		Qiu	Report	5		0
		Hoffman	Report	3		0
	http://science.sciencemag.org/content/sci/355/6322/280.full.pdf	Doblas	Report	4		3		1	14	14	ANOVA w/ Tukey's test 4 multiple comparisons	None	Tukey?	p<0.01 (ANOVA w/ Tukey test)				Different letters indicate significant differences: each panel as P value unit; if at least 2 letters were different in a panel counted these panels as statistically sign (rule b)
								2	10	8			Tukey?	p<0.01 (ANOVA w/ Tukey test)				Different letters indicate significant differences: each panels as P value unit; if at least 2 letters were different in a panel counted these panel as statistically sign (rule b)
								3	6	5			Tukey?	P<0.01 (ANOVA w/ Tukey test)				Different letters indicate significant differences: one panel only, counted all permutations of letter (rule c)
	http://science.sciencemag.org/content/sci/355/6322/284.full.pdf	Nakayama	Report	4		2		3	4	3	No mention of corrections or statistical analyses	None		p<0.05 (ANOVA, Student t test)				Different letters indicate significant differences for panels F &I; counted each panel as P value unit (rule b)
								4	6	6				p<0.05 (Student t test)
	http://science.sciencemag.org/content/sci/355/6322/287.full.pdf	Stegmann	Report	3		3		1	15	10	No mention of corrections, ANOVA	None		p<0.001, p<0.05 (ANOVA)				Different letters indicate significant differences: Panel A-B: counted permutations w/ mock (rule c); Panel C-F: counted pairs of bars as comparisons, as indicated by the underscore (rule a)
								2	4	2				p<0.001, p<0.01, p<0.05 (ANOVA)				Different letters indicate significant differences, Panel A: counted pairs of bars as comparisons, as indicated by the underscore (rule a)
								3	10	8				p<0.001, p<0.05 (ANOVA)				Different letters indicate significant differences: Panel A: counted pairs of bars as comparisons, as indicated by the underscore (rule a); Panel B: counted permutations (rule c)
		Nguyen	Report	4		0
		Ovchinnikov	Report	3		0
		Shao	Report	4		0
Science	355, 6323, 27th January 2017	Chen	Article	5		0
		Kiselev	Article	5		0
		Lee	Article	3		0
		Zhang	Report	4		0
		Fletcher	Report	4		0
		Welin	Report	4		0
		Asner	Report	4		0
		Bian	Report	2		0
	http://science.sciencemag.org/content/sci/355/6323/391.full.pdf	Tieman	Report	3		3		1	9	6	p<0.05 (two tailed) significant; Population structure: Principal component analysis, Bayesian information criterion; GWAS: effective independent SNPs (number calculated w/ Genetic Type 1 error calculator, significance threshold p=1/n, n= number of effective SNP, p= 4*10 at (-7); Genome wide LOD sign threshold calculated by permutation test w/ 200 rep & p set at 0.05	Effective independent SNPs; Permutation test		p<0.05 (Student t test)	Population structure: Bayesian information criterion			Different letters indicate significant differences, panel E, G: specifies bars w/ no shared letter indicate stat sign: all permutations considered (rule c)
								2	10	10				p<0.001, p<0.01, p<0.05 (Student t test)
								3	133	59				Student t test (pairwise)				Different letters indicate significant differences, panel C, D:specifies bar w/ no shared letter indicate stat sign, all permutations considered (rule c)
		Wang	Report	4		4		1	13	12	No mention of corrections or statistical analyses	None		p<0.0001, exact p values
								2	13	13				Exact p values (correlation)
								3	5	4				p<0.0001, exact p values
								4	4	4				Exact p values
		Yokose	Report	4		4		1	12	8	No mention of correction, Student t test, ANOVA followed by Tukey-Kramer post-hoc (table of statistical analysis tests and p values in supplement)	None		p<0.01, p<0.05, exact p values (t test, Wilcoxon rank test, ANOVA)
								2	2	2				p<0.01 (ANOVA Kramer Tukey post-hoc)
								3	9	7				p<0.01, p<0.05, exact p values (Spearman correlation, ANOVA w/ Karmer-Tukey post-hoc)
								4	11	8				p<0.01, p<0.05, exact p values (ANOVA w/ Karmer-Tukey post-hoc)
	http://science.sciencemag.org/content/sci/355/6323/403.full.pdf	Prasada Rao	Report	4		3		2	9	9	No mention of corrections or statistical analyses	None		p<0.001 (Mann-Whitney)
								3	13	13
								4	18	18				p<0.001, p<0.05 (Mann-Whitney)
		Ahuja	Report	4		2		3	3	3	No mention of corrections or statistical analyses	None		p<0.03 (two-tailed t test)
								4	6	5				p<0.01, p<0.05 (two-tailed Wilcoxon rank test)
		Camunas-Soler	Report	3		0
		Liu	Report	4		2		2	2	2	No mention of corrections; Chromatin immunoprecipitation assay: p values from two-way ANOVA, single-tailed Wilcoxon test; Cell viability assay: paired Student t-test; Statistical analysis: statistic pipeline DANPOS	None		p<0.01 (Student t test)
								3	6	4				p<0.001, p<0.01 (ANOVA, Wilcoxon test)
		Norby	Technical comment	1		0
		Terrer	Technical comment	1		0
Total		63		240	1	60	1		751	562		11			3	4	4
												21	74.8336
											Articles w/ figures or tables w/ p values		21
											Articles w/ no mention of correction for multiplicity (other than post-hoc for ANOVA)		11

## Sheet: Science-1997
Journal	Volume, issue, date	Article	Type	Fig+tab total	No F&T; Review article	Total (F+T) w/ countable p values	F w/ p val but impossible to count	Fig no	Total p values (displayed or marked, * or NS included)	Signif p	Significance and p Value correction (method)	P value correction (figure)	Significance in figure legend	Bayesian in method	Bayesian in figure
Science	275, 5296, 3rd January 1997	Wirth	Article		1	0
		Fabian	Report		1	0
		Bingham	Report		1	0
		Huberman	Report	4		0
		Damrauer	Report	3		0
		Guymon	Report	5		0
		Sekiguchi	Report	2		0
		Evans	Report	5		0
		Keeling	Report	3		0
		Kern	Report	4		0
		Raff	Report	3		0
		Songyang	Report	4		0
		Shirakawa	Report	3		3		1	1	1	No mention of correction or statistical analyses		p<0.001
								Table 1	24	24			p<0.001, p<0.01, p<0.05 (t test, median test, chi sqr)
								Table 2	10	10			p<0.005, p<0.01, p<0.05 (logitic regression)
		Bradley	Report	5		0
		Merlo Pich	Report	3		3		1	2	2	No mention of correction		p<0.01
								2	23	23			p<0.01, p<0.05 (ANOVA)
								3	27	27			p<0.05 (ANOVA)
		Oliver	Report	3		0
		Chehab	Report	3		3		1	1	1	No mention of correction		p<0.001 (Student t test)
								Table 1	2	1			ANOVA, Student-Newman-Keuls test
								2	6	6			p<0.0001, p<0.001 (Fisher exact test)
		Ichijo	Report	4		0
		Saxena	Technical comment	3		0
	275, 5297, 10th January 1997	Griffies	Report	4		0
		Renn	Report	2		0
		Rao	Report	5		0
		Coulston	Report	4		0
		Vadon	Report	6		0
		Robinson	Report	3		0
		Natoli	Report	5		0
		Penton	Report	4		0
		Gu	Report	4		0
		Magee	Report	4		0
		Markram	Report	3		0
		Rodionov	Report	3		0
		Jang	Report	4		0
		Abbott	Report	3		0
		Kondo	Report	5		0
	275, 5298, 17th of January		Special issue: Bioinformatics
	275, 5299, 24th of January	Sellers	Article	5		0
		Wang	Report	5		0
		Funamori	Report	3		0
		Shu	Report	4		0
		McCarthy	Report	5		0
		Sylvester	Report	2		0
		Perkins	Report	5		1		5	3	3	No mention of corrections except Scheffe for multiple comparisons	Scheffe for multiple comparisons	Exact p value
		Penmetsa	Report	6		0
		Maiti	Report	4		0
		Offermanns	Report	4		0
		Song	Report	5		0
		Mittrucker	Report	5		0
		Sone	Report	4		1		4	1	1	No mention of corections or statistical analyses		p<0.005
		Huang	Report	4		1		Table 1	10	6	Differences in tumor volume: Mann Whitney rank test for 2 independent samples No mention of corrections		p<0.001, exact p values (Mann Whitney rank test)
		Dobson	Report	3		0
		Boyd	Technical comment	1		0
	275, 5300, 31st of January	Nicklas	Article		1	0
		Andrews	Article	4		0
		Lorenz	Report	1		0
		Folkner	Report	1		0
		Charlier	Report	3		0
		Guo	Report	4		0
		Groves	Report	3		0
		Cohen	Report	5		0
		Greisman	Report	3		0
		Dudek	Report	5		1		5	8	8	No mention except Bonferroni correction for ANOVA	Bonferonni 4 ANOVA?	Exact p values, ANOVA w/ Bonferroni correction
		Franke	Report	5		0
		Stone	Report	5		0
		Mattingley	Report	4		2		3	4	4	No mention of corrections or statistical analysis		p<0.001
								4	1	1			p<0.001
		Yu	Report	4		3		1	4	4	Sum of multiple exponentials by Levenberg-Marquardt least squares method, F test		p<0.05 (Mann Whitney)
								2	17	17			p<0.01, p<0.05 Mann Whitney test
								4	7	7			p<0.05 (paired t test)
		Nakano	Report	5		0
		Smith	Technical comment		1	0
Total		66		233	5	18	0		151	146		96.6887		0
											Articles w/ figures or tables w/ p values	9
											Articles w/ no mention of correction for multiplicity (other than post-hoc for ANOVA)	9

## Sheet: PNAS 2017
Journal	Volume, issue, date	Article	Type	Fig+tab total	No F&T; Review article	Total (F+T) w/ countable p values	F w/ p val but impossible to count	Fig no	Total p values (displayed or marked, * or NS included)	Sign p	Significance and p Value correction (method)	Type of correction	P value correction (figure)	Significance in figure legend	Bayesian in method	Bayesian in figure	Notes
PNAS	114, 2, Jan 10th 2017	Galvao-Moreira	Letter (only only)		1	0
		Hartwell	Letter (only only)		1	0
		Eakin	Opinion		1	0
		Perez-Munoz	Physical science	6		0
		D'Este	Physical science	6		0
		Dat Pham	Physical science	6		0
		Burov	Physical science	5		0
		Sanchez	Physical science	7		0
		Hosono	Physical science	5		0
		Wu	Physical science	4		4		1	6	6	No mention of correction; NA Activity: fitting the data to the Michaelis–Menten equation using nonlinear regression	None		p<0.001, p<0.05
								2	2	2				p<0.001
								3	7	7				p<0.001, p<0.05
								4	4	4				p<0.001
		Grdadolnik	Physical science	4		0
		McKibben	Physical science	2		0
		Banta	Physical science	4		0
		Votava	Physical science	5		0
		Melvin	Physical science	7		0
		Coyte	Physical science	4		0
		Goodrich	Physical science	5		0
		Schoenholz	Physical science	5		0		3
		Samuni	Social science	3		2		1	5	5	Statistical analysis: Linear mixed models w/ Gaussian error structure & identity link function, Poisson generalized linear mixed models w/ log link function; to keep type 1 Error at 5% included random slopes; model fit compared w/ log rank test; Cis derived w/ parametric bootstrap: random slopes to be considered as corrections?	Parametric bootstrap (permutation?)		p<0.001, p<0.01, p<0.05
								Table 2	9	4				p<0.001, exact p value
		Hand	Social science	3		0		Table 1
	http://www.pnas.org/content/114/2/388.full.pdf	Vida	Social science	6		Not countable	3	4			Localizer task: for each participant p values FDR corrected across all source points & time points (FDR p<0.05); Classification of face identity: statistical threshold for accuracy (Bonferroni corrected alpha) computed from a null distribution w/ 10000 values; Comparison w/ model based representations: p values FDR corrected for each region across all time points	Bonferroni, FDR		p=0.001
								5					FDR
								6					FDR
		Alegria	Biological science	8		1		7	1	1	No mention of correction	None		p<0.05 (unpaired t test)
		Barnes	Biological science	4		1		2			Microarray: p<0.05 with Benjamini Hochberg correction; Genetic population structure: p<0.05 after Bonferroni correction; Bayesian analysis of population structure	Bayesian, Bonferroni, Benjamini Hochberg			Bayesian analysis of population structure	Y
								3	2	2				p<0.01, p<0.05
								4
		Ye	Biological science	7		6		2	5	5	Two-sided Student t test, p< 0.05 significant, no mention of corrections	None		p<0.001, p<0.01, p<0.05 (Student t test)
								3	9	9				p<0.001, p<0.01 (Student t test)
								4	5	5				p<0.001, p<0.05 (Student t test)
								5	5	5				p<0.001, p<0.01, p<0.05 (Student t test)
								6	10	8				p<0.01, p<0.05 (Student t test)
								7	13	13				p<0.01, p<0.05 (Student t test)
		Aguirre	Biological science	4		0
		Wallace	Biological science	4		0
		Andreu-Fernandez	Biological science	7		5		1	8	8	No mention of correction, One way ANOVA w/ Dunnett's test	None		p<0.001, p<0.01, p<0.05 (Dunnett's test)
								2	8	8				p<0.001, p<0.01, p<0.05 (Dunnett's test)
								3	12	12				p<0.001, p<0.01, p<0.05 (Dunnett's test)
								4	9	9				p<0.001, p<0.05
								6	5	5				p<0.001, p<0.01 (Dunnett's test)
		Holm	Biological science	7		0
		Garten	Biological science	5		0
		Chen	Biological science	8		0
		Zhao	Biological science	7		7		1	14	12	RNA-seq: Fisher-test corrected p<0.05 (; Statistical analysis: Two-tailed unpaired Student t test; Gene enrichment analysis: FDR in supplementary material	FDR		p<0.001, p<0.01, p<0.05 (Student t test)
								2	7	5				p<0.001, p<0.01, p<0.05 (Student t test)
								3	15	13				p<0.001, p<0.01, p<0.05 (Student t test)
								4	37	33			Differentially expressed genes p <0.05 must have been corrected	p<0.01, p<0.05 (Student t test)
								5	8	8				p<0.001, p<0.01 (Student t test)
								6	20	19				p<0.001, p<0.01, p<0.05 (Student t test)
								7	18	17				p<0.001, p<0.01, p<0.05 (Student t test)
		Truttman	Biological Science	7		5		1	5	2	No mention of correction or statistical analyses	None		p<0.001 (repeated ANOVA)
								2	9	3				p<0.001, p<0.01, p<0.03 (repeated ANOVA, Student t test)
								3	7	5				p<0.01 (Student t test)
								4	4	1				p<0.05 (Student t test)
								7	10	5				p<0.001, p<0.01 (Student t test)
		Sugiyama	Biological science	6		3		1			IP-MS analysis: FDRs estimated by searching against a decoy sequence database (<1%)	FDR	FDR	No p values
								2	20	20				p<0.01, p<0.05 (t test)
								4	14	11				p<0.01, p<0.05 (t test, Dunnett's test)
								5	54	54				p<0.01, p<0.05 (t test)
		Liu	Biological science	5		5		1	4	4	No mention of correction; 2-tailed Student t test, p<0.05 statistically significant, p<0.01 "extremely stat sign"	None		p<0.01
								2	13	13				p<0.01, p<0.05
								3	2	2				p<0.01
								4	4	4				p<0.0001, p<0.01
								5	6	6				p<0.01, p<0.05
		Pace	Biological science	4		1		Table 1	6	6	No mention of correction; Maximum likelihood multivariate autoregressive state–space model	None		p<0.001
		Krause	Biological science	4		1		3	3	3	No mention of correction; Student t test	None		p<0.01, p<0.05
http://www.pnas.org/content/114/2/364.full.pdf		Heal	Biological science	5		2		2	1	1	Genomic analysis E-value threshold of 10 at -5 (BLASTp)	E value		p<0.001
								4	12	6				p<0.05 (unpaired Student t test)
		Janouškovec	Biological science	5		Bayesian		1							Bayesian phylogenies (PhyloBayes)	Posterior probability
		Broder Engler	Biological science	7		6		1	20	20	One paired 2-tailed Student t-test; ANOVA w/ Bonferroni post-hoc; Fisher's exact test, chi sqr	None	Bonferroni post-hoc?	p<0.01, p<0.05 (ANOVA w/ Bonferroni post-hoc)
								2	20	20			Bonferroni post-hoc?	p<0.01, p<0.05 (ANOVA w/ Bonferroni post-hoc)
								3	6	6			Bonferroni post-hoc?	p<0.01, p<0.05 (ANOVA w/ Bonferroni post-hoc)
								4	12	12			Bonferroni post-hoc?	p<0.01, p<0.05 (ANOVA w/ Bonferroni post-hoc)
								5	8	8			Bonferroni post-hoc?	p<0.01, 0.05 (ANOVA w/ Bonferroni post-hoc, Student t test, chi sqr)
								6	2	2			Bonferroni post-hoc?	p<0.01, 0.05 (ANOVA w/ Bonferroni post-hoc, Fisher, ch sr)
		Kegelman	Biological science	6		3		1	6	6	No mention of correction; Student t test, p<0.05 significant; Cox proportional hazards survival regression	None		p<0.01, p<0.05
								3	7	7				p<0.01, p<0.06
								5	1	1				p<0.01
		van Andel	Biological science	6		6		1	1	1	No mention of correction	None		p<0.001 (ANOVA w/ Bonferroni correction)
								2	1	1				p<0.01 (Student t test w/ Mann-Whitney correction)
								3	3	3				p<0.001, 0.01 (Student t test)
								4	4	4			Bonferroni post-hoc?	p<0.001 (ANOVA w/ Bonferroni correction)
								5	11	11				p<0.001, p<0.01, p<0.05 (Student t test)
								6	2	2			Bonferroni post-hoc?	p<0.001, p<0.05 (ANOVA w/ Bonferroni correction)
		Tsvetkov	Biological science	4		4		1	1	1	No mention of correction; GDSC Dataset analysis: Mann Whitney for p value; t test; Time to relapse: Wilcoxon test; Gene-set enrichment analysis FDR in supplementary figure	FDR		p<0.0001 (Spearman)
								2	3	1				p<0001, Exact p (Mann-Whitney, Log rank test)
								3	1	1				p<0.05 (Student t test; Mann-Whitney)
								4	8	8				p< 1e-5 (t test)
		Kadam	Biological science	8		0
		Habchi	Biological science	6		1		6	6	6	No mention of correction or statistical analyses	None		p<0.0001, 0.001, 0.01, 0.05 (One way ANOVA)
		Li	Biological science	8		8		1	16	16	Statistical analysis: ANOVA w/ Bonferroni post-hoc or unpaired Student t test, p<0.05; No other mention of corrections	None	Bonferroni post-hoc?	p< 0.001, 0.01, 0.05 (One way ANOVA w/ Bonferroni post-hoc)
								2	13	13				p< 0.001, 0.01 (One way ANOVA, upaired t test)
								3	7	7			Bonferroni post-hoc?	p< 0.001, 0.01 (One way ANOVA w/ Bonferroni post-hoc)
								4	3	3				p<0.001 (unpaired t test)
								5	17	16			Bonferroni post-hoc?	p<0.001, p<0.01 (ANOVA w/ Bonferroni post-hoc)
								6	4	2				p<0.001 (ANOVA w/ Bonferroni post-hoc)
								7	23	18				p<0.001, 0.01, 0.05 (ANOVA w/ Bonferroni post-hoc)
								8	12	12				p<0.001, 0.01, 0.05 (ANOVA w/ Bonferroni post-hoc, unpaired t test)
		Murray	Biological science	5		0
		Chiang	Biological science	6		2		1	6	6	Two-tailed t tests to determine p, no mention of correction	None		Exact p values
								4	6	6				Exact p values
		Milatz	Biological science	10		0
		Linsley	Biological science	7		6		1	4	3	Randomization tests (bootstrapping?)- distribution of mean differences scores expected under H0 of each; p value from positive tail null perm distribution; test test ANOVA w/ Tukey post-hoc for multiple comp	Permutation		p<0.0001 (t test)
								2	12	6			Tukey?	p<0.001, 0.01, 0.05 (ANOVA w/ Tukey)
								Table 1	25	20			Tukey?	p<0.001, 0.01, 0.05 (ANOVA w/ Tukey, t test)
								3	5	2			Permutation?	p<0.001, exact p value (permutation t test, t tes)
								4	1	1			Tukey?	p<0.01 (ANOVA w/ Tukey)
								5	20	19				p<0.0001, 0.001, 0.05 =0.01 (ANOVA w/ Tukey)
		Oses-Ruiz	Biological science	4		4		1	4	4	Non-parametric Kruskal-Wallis, no mention of correction	None		p<0.0001, 0.001, 0.01 (unpaired Student t test)
								2	2	2				p<0.0001 (unpaired Student t test)
								3	4	3				p<0.001, 0.01, 0.05 (unpaired Student t test)
								4	5	5				p<0.0001, 0.01, 0.05 (unpaired Student t test)
http://www.pnas.org.laneproxy.stanford.edu/content/114/2/E245.full.pdf		González-Grandío	Biological science	6		4		1	20	20	FDR mentioned in supplementary figures & tables	FDR		p<0.05 (Student t test)
								3	11	8				p<0.05 (ANOVA)			Different letters indicate significant differences, Panels A, B, E: counted pairs of bars as comparisons, as indicated by the upperline (rule a)
								4	16	14				p<0.05 (ANOVA, Student t test)			Different letters indicate significant differences, Panels A, B, E: counted pairs of bars as comparisons, as indicated by the upper line (A, B) or proximity (E) (rule a)
								5	20	17				p<0.05 (Student t test)			Different letters indicate significant differences, Panels A, B, E: counted pairs of bars as comparisons, as indicated by the upper line (rule a)
		Feng	Biological science	4		0
		Eckhoff	Biological science	8		0
		Roach	Biological science	5		Bayesian		1			Bayesian ideal observer model				Bayesian Model	Y
								2								Y
								5								Y
Total		54		284	3	87	3		797	715		15	89.7114		3	4
												24
											Articles w/ figures or tables w/ p values		24	(plus 2 article not reporting p values but using Bayesian inferences)
											Articles w/ no mention of correction for multiplicity (other than post-hoc for ANOVA)		16

## Sheet: PNAS 1997
Journal	Volume, issue, date	Article	Type	Fig+tab total	No F&T; Review article	Total (F+T) w/ countable p values	F w/ p val but impossible to count	Fig no	Total p values (displayed or marked, * or NS included)	Sign p	Significance and p Value correction (method)	P value correction (figure)	Significance in figure legend	Bayesian in method	Bayesian in figure
PNAS	94, 1, Jan 7th 2017	Zhang	Physical Science	6		0
		Billey	Physical Science		1	0
		Lacey	Physical Science		1	0
		Bures	Social Sciences		1	0
		Komeda	Biological Sciences	5		0
		Sheng Li	Biological Sciences	7		0
		Trybus	Biological Sciences	5		0
		Tauer	Biological Sciences	2		0
		Gold	Biological Sciences	4		0
		Springer	Biological Sciences	4		0
		Song Li	Biological Sciences	6		0
		Giovannangeli,	Biological Sciences	3		0
		Nishikawa	Biological Sciences	4		0
		Sata	Biological Sciences	7		0
		Melville	Biological Sciences	5		0
		Weihua	Biological Sciences	7		0
		Aspinwall	Biological Sciences	6		0
		Heinrichs	Biological Sciences	4		0
		Guo	Biological Sciences	6		0
		Pongubala	Biological Sciences	4		0
		MacMillan	Biological Sciences	4		0
		Samama	Biological Sciences	5		3		1	9	8	No mention of corrections		p<0.01, 0.05 (Student t test)
								2	3	3			p<0.05 (Student t test)
								3	9	7			p<0.01, 0.05 (ANOVA w/ Neuman-Keuls test)
		Sanders Williams	Biological Sciences	3		0
		Zwanzig	Biological Sciences		1	0
		Mazars	Biological Sciences	4		0
		Song	Biological Sciences	4		0
		Dietrich-Goetz	Biological Sciences	7		0
		Q Liu	Biological Sciences	3		0
		Dietz	Biological Sciences	4		0
		Simons	Biological Sciences	6		0
		LaMunyon	Biological Sciences	5		0
		Ross-Macdonald	Biological Sciences	6		0
		Evgen’ev	Biological Sciences	6		0
		Nakano	Biological Sciences	6		0
		Paramithiotis	Biological Sciences	5		0
		Kurrer	Biological Sciences	7		1		Table 1	1	1			p<0.0001 (chi sqr w/ Yates correction for continuity)
		Wang	Biological Sciences	12		0
		Wong	Biological Sciences	5		1		3	6	5			p<0.001, 0.05 (ANOVA w/ post-hoc correction)			In figure leged
		Koike	Biological Sciences	4		0
		Tontonoz	Biological Sciences	7		0
		Hayashi	Biological Sciences	3		0
		Collingwood	Biological Sciences	5		0
		Pantaleo	Biological Sciences	4		0
http://www.pnas.org/content/94/1/259.full.pdf		Malins	Biological Sciences	5		2		Table 1	12	5	Kruskal-Wallis, Mann-Whitney; bootstrapping- permutation test & non-parametric version- Principal component, Permutation		p<0.001, Exact p value, permutation test
								Table 2	3	3			p<0.001 (chi sq)
							1	2					Unequal variance t test
		Skorupski	Biological Sciences	5		0
		Swartley	Biological Sciences	4		0
		Bintrim	Biological Sciences	4		0
		Angeletti	Biological Sciences	4		0
		Ohara-Imaizumi	Biological Sciences	7		2		4	1	1	No mention of corrections		p<0.001 (Student t test)
								7	4	4			p<0.01, p<0.001
		Rivkees	Biological Sciences	5		0
		Alonso	Biological Sciences	7		1		3	1	1	No mention of corrections		p<0.05
		Bernard	Biological Sciences	6		0
http://www.pnas.org/content/94/1/310.full.pdf		Krause	Biological Sciences	6		1		Table 1	5	5	No mention of corrections; Non linear least square ; unpaired student t test; p<0.05		p<0.05 (unpaired t test)
								Table 2					p<0.05 (unpaired t test)
		Schneider	Biological Sciences	5		1		4	1	1			p<0.01 (paired Student test)
		H Song	Biological Sciences	5		0
		Landry	Biological Sciences	4		0
		Shimojima	Biological Sciences	5		0
		Woolhouse	Biological Sciences	3		0
Total		58		275	4	12	1		55	44		80		0
											Articles w/ figures or tables w/ p values	8
											Articles w/ no mention of correction for multiplicity (other than post-hoc for ANOVA)	7

## Sheet: Aggregated data for analysis
Study	Author	Year	Outcome	Journal	Total p	Sign p	Ratio	Journal issue	Subgroup	Correction	JournalCorrection		Uncertainty
Pascual 2017 F1	Pascual	2017	1	Nature	25	25	1	Natue 7635	Nature 2017	Y	Nature corrected		N
Pascual 2017 F2	Pascual	2017	2	Nature	4	4	1	Natue 7635	Nature 2017	Y	Nature corrected		N
Pascual 2017 F3	Pascual	2017	3	Nature	12	12	1	Natue 7635	Nature 2017	Y	Nature corrected		N
Pascual 2017 F4	Pascual	2017	4	Nature	8	5	0.625	Natue 7635	Nature 2017	Y	Nature corrected		N
Pascual 2017 F5	Pascual	2017	5	Nature	4	3	0.75	Natue 7635	Nature 2017	Y	Nature corrected		N
Wahl 2017 F2	Wahl	2017	2	Nature	5	4	0.8	Natue 7635	Nature 2017	Y	Nature corrected		N
Wahl 2017 F3	Wahl	2017	3	Nature	1	1	1	Natue 7635	Nature 2017	Y	Nature corrected		N
Wahl 2017 F4	Wahl	2017	4	Nature	15	12	0.8	Natue 7635	Nature 2017	Y	Nature corrected		N
Hoch 2017 F2	Hoch	2017	2	Nature	3	1	0.333333	Natue 7635	Nature 2017	N	Nature uncorrected		N
Hoch 2017 F3	Hoch	2017	3	Nature	7	5	0.714286	Natue 7635	Nature 2017	N	Nature uncorrected		N
Hoch 2017 F4	Hoch	2017	4	Nature	8	5	0.625	Natue 7635	Nature 2017	N	Nature uncorrected		N
Hoch 2017 F5	Hoch	2017	5	Nature	6	6	1	Natue 7635	Nature 2017	N	Nature uncorrected		N
Yamaji 2017 F2	Yamaji	2017	2	Nature	3	2	0.666667	Natue 7635	Nature 2017	N	Nature uncorrected		N
Yamaji 2017 F3	Yamaji	2017	3	Nature	23	23	1	Natue 7635	Nature 2017	N	Nature uncorrected		N
Satoh 2017 F1	Satoh	2017	1	Nature	9	9	1	Natue 7635	Nature 2017	N	Nature uncorrected		N
Satoh 2017 F2	Satoh	2017	2	Nature	15	15	1	Natue 7635	Nature 2017	N	Nature uncorrected		N
Satoh 2017 F4	Satoh	2017	4	Nature	10	10	1	Natue 7635	Nature 2017	N	Nature uncorrected		N
Heintz 2017 F1	Heintz	2017	1	Nature	2	1	0.5	Natue 7635	Nature 2017	Y	Nature corrected		N
Heintz 2017 F2	Heintz	2017	2	Nature	8	5	0.625	Natue 7635	Nature 2017	Y	Nature corrected		N
Heintz 2017 F3	Heintz	2017	3	Nature	5	3	0.6	Natue 7635	Nature 2017	Y	Nature corrected		N
Heintz 2017 F4	Heintz	2017	4	Nature	3	1	0.333333	Natue 7635	Nature 2017	Y	Nature corrected		N
Lukarska 2017 F3	Lukarska	2017	3	Nature	2	2	1	Natue 7635	Nature 2017	N	Nature uncorrected		N
Nonomura 2017 F1	Nonomura	2017	1	Nature	3	3	1	Nature 7636	Nature 2017	N	Nature uncorrected		N
Nonomura 2017 F2	Nonomura	2017	2	Nature	5	3	0.6	Nature 7636	Nature 2017	N	Nature uncorrected		N
Nonomura 2017 F3	Nonomura	2017	3	Nature	1	1	1	Nature 7636	Nature 2017	N	Nature uncorrected		N
Nonomura 2017 F4	Nonomura	2017	4	Nature	4	3	0.75	Nature 7636	Nature 2017	N	Nature uncorrected		N
Nonomura 2017 F5	Nonomura	2017	5	Nature	6	6	1	Nature 7636	Nature 2017	N	Nature uncorrected		N
McCracken 2017 F2	McCracken	2017	2	Nature	4	4	1	Nature 7636	Nature 2017	N	Nature uncorrected		N
McCracken 2017 F3	McCracken	2017	3	Nature	3	3	1	Nature 7636	Nature 2017	N	Nature uncorrected		N
McCracken 2017 F4	McCracken	2017	4	Nature	5	5	1	Nature 7636	Nature 2017	N	Nature uncorrected		N
McCracken 2017 F5	McCracken	2017	5	Nature	7	7	1	Nature 7636	Nature 2017	N	Nature uncorrected		N
Sollars 2017 F3	Sollars	2017	3	Nature	1	1	1	Nature 7636	Nature 2017	Y	Nature corrected		N
Nakada 2017 F1	Nakada	2017	1	Nature	8	8	1	Nature 7636	Nature 2017	Y	Nature corrected		N
Nakada 2017 F2	Nakada	2017	2	Nature	8	8	1	Nature 7636	Nature 2017	Y	Nature corrected		N
Nakada 2017 F3	Nakada	2017	3	Nature	12	7	0.583333	Nature 7636	Nature 2017	Y	Nature corrected		N
Nakada 2017 F4	Nakada	2017	4	Nature	5	2	0.4	Nature 7636	Nature 2017	Y	Nature corrected		N
Matsumoto 2017 F2	Matsumoto	2017	2	Nature	4	3	0.75	Nature 7636	Nature 2017	Y	Nature corrected		N
Matsumoto 2017 F3	Matsumoto	2017	3	Nature	8	3	0.375	Nature 7636	Nature 2017	Y	Nature corrected		N
Matsumoto 2017 F4	Matsumoto	2017	4	Nature	15	11	0.733333	Nature 7636	Nature 2017	Y	Nature corrected		N
van der Weyden 2017 F2	van der Weyden	2017	2	Nature	9	9	1	Nature 7636	Nature 2017	Y	Nature corrected		N
van der Weyden 2017 F3	van der Weyden	2017	3	Nature	15	12	0.8	Nature 7636	Nature 2017	Y	Nature corrected		N
van der Weyden 2017 F4	van der Weyden	2017	4	Nature	16	13	0.8125	Nature 7636	Nature 2017	Y	Nature corrected		N
Fraser 2017 F1	Fraser	2017	1	Nature	32	20	0.625	Nature 7637	Nature 2017	Y	Nature corrected		N
Fraser 2017 F4	Fraser	2017	4	Nature	3	3	1	Nature 7637	Nature 2017	Y	Nature corrected		N
Mauer 2017 F2	Mauer	2017	2	Nature	3	3	1	Nature 7637	Nature 2017	Y	Nature corrected		N
Mauer 2017 F3	Mauer	2017	3	Nature	5	5	1	Nature 7637	Nature 2017	Y	Nature corrected		N
Mauer 2017 F4	Mauer	2017	4	Nature	3	3	1	Nature 7637	Nature 2017	Y	Nature corrected		N
Kossin 2017 T1	Kossin	2017	T1	Nature	8	8	1	Nature 7637	Nature 2017	Y	Nature corrected		N
Cannavo 2017 F1	Cannavo	2017	1	Nature	9	8	0.888889	Nature 7637	Nature 2017	Y	Nature corrected		N
Cannavo 2017 F2	Cannavo	2017	2	Nature	18	18	1	Nature 7637	Nature 2017	Y	Nature corrected		N
Cannavo 2017 F3	Cannavo	2017	3	Nature	3	3	1	Nature 7637	Nature 2017	Y	Nature corrected		N
Cannavo 2017 F4	Cannavo	2017	4	Nature	3	3	1	Nature 7637	Nature 2017	Y	Nature corrected		N
Staring 2017 F1	Staring	2017	1	Nature	12	12	1	Nature 7637	Nature 2017	Y	Nature corrected		N
Staring 2017 F4	Staring	2017	4	Nature	5	3	0.6	Nature 7637	Nature 2017	Y	Nature corrected		N
Katheder 2017 F1	Katheder	2017	1	Nature	2	2	1	Nature 7637	Nature 2017	N	Nature uncorrected		N
Katheder 2017 F2	Katheder	2017	2	Nature	9	8	0.888889	Nature 7637	Nature 2017	N	Nature uncorrected		N
Katheder 2017 F4	Katheder	2017	4	Nature	2	2	1	Nature 7637	Nature 2017	N	Nature uncorrected		N
Liddelow 2017 F1	Liddelow	2017	1	Nature	11	8	0.727273	Nature 7638	Nature 2017	N	Nature uncorrected		N
Liddelow 2017 F2	Liddelow	2017	2	Nature	15	13	0.866667	Nature 7638	Nature 2017	N	Nature uncorrected		N
Liddelow 2017 F3	Liddelow	2017	3	Nature	7	5	0.714286	Nature 7638	Nature 2017	N	Nature uncorrected		N
Liddelow 2017 F4	Liddelow	2017	4	Nature	21	13	0.619048	Nature 7638	Nature 2017	N	Nature uncorrected		N
Liddelow 2017 F5	Liddelow	2017	5	Nature	13	12	0.923077	Nature 7638	Nature 2017	N	Nature uncorrected		N
Sendoel 2017 F2	Sendoel	2017	2	Nature	2	2	1	Nature 7638	Nature 2017	Y	Nature corrected		N
Sendoel 2017 F3	Sendoel	2017	3	Nature	11	11	1	Nature 7638	Nature 2017	Y	Nature corrected		N
Sendoel 2017 F6	Sendoel	2017	6	Nature	5	5	1	Nature 7638	Nature 2017	Y	Nature corrected		N
Kempenaers 2017 F2	Kempenaers	2017	2	Nature	4	1	0.25	Nature 7638	Nature 2017	Y	Nature corrected		N
Kempenaers 2017 F3	Kempenaers	2017	3	Nature	1	1	1	Nature 7638	Nature 2017	Y	Nature corrected		N
Prelec 2017 F5	Prelec	2017	5	Nature	2	2	1	Nature 7638	Nature 2017	Y	Nature corrected		N
Mock 2017 F2	Mock	2017	2	Nature	1	1	1	Nature 7638	Nature 2017	Y	Nature corrected		N
Mock 2017 F3	Mock	2017	3	Nature	3	3	1	Nature 7638	Nature 2017	Y	Nature corrected		N
Britschgi 2017 F1	Britschgi	2017	1	Nature	6	6	1	Nature 7638	Nature 2017	Y	Nature corrected		N
Britschgi 2017 F2	Britschgi	2017	2	Nature	13	9	0.692308	Nature 7638	Nature 2017	Y	Nature corrected		N
Britschgi 2017 F3	Britschgi	2017	3	Nature	13	10	0.769231	Nature 7638	Nature 2017	Y	Nature corrected		N
Britschgi 2017 F4	Britschgi	2017	4	Nature	2	2	1	Nature 7638	Nature 2017	Y	Nature corrected		N
Liu 2017 F2	Liu	2017	2	Science	10	9	0.9	Science 6320	Science 2017	Y	Science corrected		N
Liu 2017 F3	Liu	2017	3	Science	1	1	1	Science 6320	Science 2017	Y	Science corrected		N
Liu 2017 F4	Liu	2017	4	Science	3	1	0.333333	Science 6320	Science 2017	Y	Science corrected		N
Liu 2017 F5	Liu	2017	5	Science	18	4	0.222222	Science 6320	Science 2017	Y	Science corrected		N
Mimitou 2017 F2	Mimitou	2017	2	Science	1	1	1	Science 6320	Science 2017	Y	Science corrected		N
Mimitou 2017 F3	Mimitou	2017	3	Science	3	2	0.666667	Science 6320	Science 2017	Y	Science corrected		N
Gomez 2017 F1	Gomez	2017	1	Science	2	1	0.5	Science 6320	Science 2017	Y	Science corrected		N
Gomez 2017 F2	Gomez	2017	2	Science	6	4	0.666667	Science 6320	Science 2017	Y	Science corrected		N
Gomez 2017 F3	Gomez	2017	3	Science	3	2	0.666667	Science 6320	Science 2017	Y	Science corrected		N
Ku 2017 F1	Ku	2017	1	Science	1	1	1	Science 6320	Science 2017	Y	Science corrected		N
Ku 2017 F2	Ku	2017	2	Science	3	2	0.666667	Science 6320	Science 2017	Y	Science corrected		N
Ku 2017 F3	Ku	2017	3	Science	4	3	0.75	Science 6320	Science 2017	Y	Science corrected		N
Ku 2017 F4	Ku	2017	4	Science	22	22	1	Science 6320	Science 2017	Y	Science corrected		N
Mu 2017 F1	Mu	2017	1	Science	19	17	0.894737	Science 6320	Science 2017	N	Science uncorrected		N
Mu 2017 F2	Mu	2017	2	Science	25	21	0.84	Science 6320	Science 2017	N	Science uncorrected		N
Mu 2017 F3	Mu	2017	3	Science	13	13	1	Science 6320	Science 2017	N	Science uncorrected		N
Mu 2017 F4	Mu	2017	4	Science	10	10	1	Science 6320	Science 2017	N	Science uncorrected		N
Costa 2017 F4	Costa	2017	4	Science	11	10	0.909091	Science 6321	Science 2017	N	Science uncorrected		N
Teste 2017 F1	Teste	2017	1	Science	8	5	0.625	Science 6321	Science 2017	N	Science uncorrected		Y
Teste 2017 F2	Teste	2017	2	Science	8	7	0.875	Science 6321	Science 2017	N	Science uncorrected		Y
Sarel 2017 F1	Sarel	2017	1	Science	58	58	1	Science 6321	Science 2017	Y	Science corrected		N
Sarel 2017 F2	Sarel	2017	2	Science	2	2	1	Science 6321	Science 2017	Y	Science corrected		N
Sarel 2017 F3	Sarel	2017	3	Science	1	1	1	Science 6321	Science 2017	Y	Science corrected		N
Bennett 2017 F4	Bennett	2017	4	Science	1	1	1	Science 6321	Science 2017	Y	Science corrected		N
O'Neill 2017 F2	Boccara	2017	2	Science	8	4	0.5	Science 6321	Science 2017	Y	Science corrected		N
O'Neill 2017 F3	Boccara	2017	3	Science	4	2	0.5	Science 6321	Science 2017	Y	Science corrected		N
Miyamoto 2017 F2	Miyamoto	2017	2	Science	19	15	0.789474	Science 6321	Science 2017	Y	Science corrected		N
Miyamoto 2017 F3	Miyamoto	2017	3	Science	11	11	1	Science 6321	Science 2017	Y	Science corrected		N
Miyamoto 2017 F4	Miyamoto	2017	4	Science	21	17	0.809524	Science 6321	Science 2017	Y	Science corrected		Y
Davoli 2017 F1	Davoli	2017	1	Science	33	21	0.636364	Science 6322	Science 2017	Y	Science corrected		N
Davoli 2017 F3	Davoli	2017	3	Science	10	10	1	Science 6322	Science 2017	Y	Science corrected		N
Davoli 2017 F4	Davoli	2017	4	Science	5	5	1	Science 6322	Science 2017	Y	Science corrected		N
Davoli 2017 F5	Davoli	2017	5	Science	50	29	0.58	Science 6322	Science 2017	Y	Science corrected		N
Davoli 2017 F6	Davoli	2017	6	Science	10	7	0.7	Science 6322	Science 2017	Y	Science corrected		N
Doblas 2017 F1	Doblas	2017	1	Science	14	14	1	Science 6322	Science 2017	N	Science uncorrected		Y
Doblas 2017 F2	Doblas	2017	2	Science	10	8	0.8	Science 6322	Science 2017	N	Science uncorrected		Y
Doblas 2017 F3	Doblas	2017	3	Science	6	5	0.833333	Science 6322	Science 2017	N	Science uncorrected		Y
Nakayama 2017 F3	Nakayama	2017	3	Science	4	3	0.75	Science 6322	Science 2017	N	Science uncorrected		Y
Nakayama 2017 F4	Nakayama	2017	4	Science	6	6	1	Science 6322	Science 2017	N	Science uncorrected		N
Stegmann 2017 F1	Stegmann	2017	1	Science	15	10	0.666667	Science 6322	Science 2017	N	Science uncorrected		Y
Stegmann 2017 F2	Stegmann	2017	2	Science	4	2	0.5	Science 6322	Science 2017	N	Science uncorrected		Y
Stegmann 2017 F3	Stegmann	2017	3	Science	10	8	0.8	Science 6322	Science 2017	N	Science uncorrected		Y
Tieman 2017 F1	Tieman	2017	1	Science	9	6	0.666667	Science 6323	Science 2017	Y	Science corrected		Y
Tieman 2017 F2	Tieman	2017	2	Science	10	10	1	Science 6323	Science 2017	Y	Science corrected		N
Tieman 2017 F3	Tieman	2017	3	Science	133	59	0.443609	Science 6323	Science 2017	Y	Science corrected		Y
Wang 2017 F1	Wang	2017	1	Science	13	12	0.923077	Science 6323	Science 2017	N	Science uncorrected		N
Wang 2017 F2	Wang	2017	2	Science	13	13	1	Science 6323	Science 2017	N	Science uncorrected		N
Wang 2017 F3	Wang	2017	3	Science	5	4	0.8	Science 6323	Science 2017	N	Science uncorrected		N
Wang 2017 F4	Wang	2017	4	Science	4	4	1	Science 6323	Science 2017	N	Science uncorrected		N
Yokose 2017 F1	Yokose	2017	1	Science	12	8	0.666667	Science 6323	Science 2017	N	Science uncorrected		N
Yokose 2017 F2	Yokose	2017	2	Science	2	2	1	Science 6323	Science 2017	N	Science uncorrected		N
Yokose 2017 F3	Yokose	2017	3	Science	9	7	0.777778	Science 6323	Science 2017	N	Science uncorrected		N
Yokose 2017 F4	Yokose	2017	4	Science	11	8	0.727273	Science 6323	Science 2017	N	Science uncorrected		N
Prasada Rao 2017 F2	Prasada Rao	2017	2	Science	9	9	1	Science 6323	Science 2017	N	Science uncorrected		N
Prasada Rao 2017 F3	Prasada Rao	2017	3	Science	13	13	1	Science 6323	Science 2017	N	Science uncorrected		N
Prasada Rao 2017 F4	Prasada Rao	2017	4	Science	18	18	1	Science 6323	Science 2017	N	Science uncorrected		N
Ahuja 2017 F3	Ahuja	2017	3	Science	3	3	1	Science 6323	Science 2017	N	Science uncorrected		N
Ahuja 2017 F4	Ahuja	2017	4	Science	6	5	0.833333	Science 6323	Science 2017	N	Science uncorrected		N
Liu(2) 2017 F2	Liu_2	2017	2	Science	2	2	1	Science 6323	Science 2017	N	Science uncorrected		N
Liu(2) 2017 F3	Liu_2	2017	3	Science	6	4	0.666667	Science 6323	Science 2017	N	Science uncorrected		N
Wu 2017 F1	Wu	2017	1	PNAS	6	6	1	PNAS 114 2	PNAS 2017	N	PNAS uncorrected		N
Wu 2017 F2	Wu	2017	2	PNAS	2	2	1	PNAS 114 2	PNAS 2017	N	PNAS uncorrected		N
Wu 2017 F3	Wu	2017	3	PNAS	7	7	1	PNAS 114 2	PNAS 2017	N	PNAS uncorrected		N
Wu 2017 F4	Wu	2017	4	PNAS	4	4	1	PNAS 114 2	PNAS 2017	N	PNAS uncorrected		N
Samuni 2017 F1	Samuni	2017	1	PNAS	5	5	1	PNAS 114 2	PNAS 2017	Y	PNAS corrected		N
Samuni 2017 T2	Samuni	2017	T2	PNAS	9	4	0.444444	PNAS 114 2	PNAS 2017	Y	PNAS corrected		N
Alegria 2017 F7	Alegria	2017	7	PNAS	1	1	1	PNAS 114 2	PNAS 2017	N	PNAS uncorrected		N
Barnes 2017 F3	Barnes	2017	3	PNAS	2	2	1	PNAS 114 2	PNAS 2017	Y	PNAS corrected		N
Ye 2017 F2	Ye	2017	2	PNAS	5	5	1	PNAS 114 2	PNAS 2017	N	PNAS uncorrected		N
Ye 2017 F3	Ye	2017	3	PNAS	9	9	1	PNAS 114 2	PNAS 2017	N	PNAS uncorrected		N
Ye 2017 F4	Ye	2017	4	PNAS	5	5	1	PNAS 114 2	PNAS 2017	N	PNAS uncorrected		N
Ye 2017 F5	Ye	2017	5	PNAS	5	5	1	PNAS 114 2	PNAS 2017	N	PNAS uncorrected		N
Ye 2017 F6	Ye	2017	6	PNAS	10	8	0.8	PNAS 114 2	PNAS 2017	N	PNAS uncorrected		N
Ye 2017 F7	Ye	2017	7	PNAS	13	13	1	PNAS 114 2	PNAS 2017	N	PNAS uncorrected		N
Andreu-Fernandez 2017 F1	Andreu-Fernandez	2017	1	PNAS	8	8	1	PNAS 114 2	PNAS 2017	N	PNAS uncorrected		N
Andreu-Fernandez 2017 F2	Andreu-Fernandez	2017	2	PNAS	8	8	1	PNAS 114 2	PNAS 2017	N	PNAS uncorrected		N
Andreu-Fernandez 2017 F3	Andreu-Fernandez	2017	3	PNAS	12	12	1	PNAS 114 2	PNAS 2017	N	PNAS uncorrected		N
Andreu-Fernandez 2017 F4	Andreu-Fernandez	2017	4	PNAS	9	9	1	PNAS 114 2	PNAS 2017	N	PNAS uncorrected		N
Andreu-Fernandez 2017 F6	Andreu-Fernandez	2017	6	PNAS	5	5	1	PNAS 114 2	PNAS 2017	N	PNAS uncorrected		N
Zhao 2017 F1	Zhao	2017	1	PNAS	14	12	0.857143	PNAS 114 2	PNAS 2017	Y	PNAS corrected		N
Zhao 2017 F2	Zhao	2017	2	PNAS	7	5	0.714286	PNAS 114 2	PNAS 2017	Y	PNAS corrected		N
Zhao 2017 F3	Zhao	2017	3	PNAS	15	13	0.866667	PNAS 114 2	PNAS 2017	Y	PNAS corrected		N
Zhao 2017 F4	Zhao	2017	4	PNAS	37	33	0.891892	PNAS 114 2	PNAS 2017	Y	PNAS corrected		N
Zhao 2017 F5	Zhao	2017	5	PNAS	8	8	1	PNAS 114 2	PNAS 2017	Y	PNAS corrected		N
Zhao 2017 F6	Zhao	2017	6	PNAS	20	19	0.95	PNAS 114 2	PNAS 2017	Y	PNAS corrected		N
Zhao 2017 F7	Zhao	2017	7	PNAS	18	17	0.944444	PNAS 114 2	PNAS 2017	Y	PNAS corrected		N
Truttman 2017 F1	Truttman	2017	1	PNAS	5	2	0.4	PNAS 114 2	PNAS 2017	N	PNAS uncorrected		N
Truttman 2017 F2	Truttman	2017	2	PNAS	9	3	0.333333	PNAS 114 2	PNAS 2017	N	PNAS uncorrected		N
Truttman 2017 F3	Truttman	2017	3	PNAS	7	5	0.714286	PNAS 114 2	PNAS 2017	N	PNAS uncorrected		N
Truttman 2017 F4	Truttman	2017	4	PNAS	4	1	0.25	PNAS 114 2	PNAS 2017	N	PNAS uncorrected		N
Truttman 2017 F7	Truttman	2017	7	PNAS	10	5	0.5	PNAS 114 2	PNAS 2017	N	PNAS uncorrected		N
Sugiyama 2017 F2	Sugiyama	2017	2	PNAS	20	20	1	PNAS 114 2	PNAS 2017	Y	PNAS corrected		N
Sugiyama 2017 F4	Sugiyama	2017	4	PNAS	14	11	0.785714	PNAS 114 2	PNAS 2017	Y	PNAS corrected		N
Sugiyama 2017 F5	Sugiyama	2017	5	PNAS	54	54	1	PNAS 114 2	PNAS 2017	Y	PNAS corrected		N
Liu(3) 2017 F1	Liu_3	2017	1	PNAS	4	4	1	PNAS 114 2	PNAS 2017	N	PNAS uncorrected		N
Liu(3) 2017 F2	Liu_3	2017	2	PNAS	13	13	1	PNAS 114 2	PNAS 2017	N	PNAS uncorrected		N
Liu(3) 2017 F3	Liu_3	2017	3	PNAS	2	2	1	PNAS 114 2	PNAS 2017	N	PNAS uncorrected		N
Liu(3) 2017 F4	Liu_3	2017	4	PNAS	4	4	1	PNAS 114 2	PNAS 2017	N	PNAS uncorrected		N
Liu(3) 2017 F5	Liu_3	2017	5	PNAS	6	6	1	PNAS 114 2	PNAS 2017	N	PNAS uncorrected		N
Pace 2017 T1	Pace	2017	T1	PNAS	6	6	1	PNAS 114 2	PNAS 2017	N	PNAS uncorrected		N
Krause 2017 F3	Krause	2017	3	PNAS	3	3	1	PNAS 114 2	PNAS 2017	N	PNAS uncorrected		N
Heal 2017 F2	Heal	2017	2	PNAS	1	1	1	PNAS 114 2	PNAS 2017	Y	PNAS corrected		N
Heal 2017 F3	Heal	2017	3	PNAS	12	6	0.5	PNAS 114 2	PNAS 2017	Y	PNAS corrected		N
Broder Engler 2017 F1	Broder Engler	2017	1	PNAS	20	20	1	PNAS 114 2	PNAS 2017	N	PNAS uncorrected		N
Broder Engler 2017 F2	Broder Engler	2017	2	PNAS	20	20	1	PNAS 114 2	PNAS 2017	N	PNAS uncorrected		N
Broder Engler 2017 F3	Broder Engler	2017	3	PNAS	6	6	1	PNAS 114 2	PNAS 2017	N	PNAS uncorrected		N
Broder Engler 2017 F4	Broder Engler	2017	4	PNAS	12	12	1	PNAS 114 2	PNAS 2017	N	PNAS uncorrected		N
Broder Engler 2017 F5	Broder Engler	2017	5	PNAS	8	8	1	PNAS 114 2	PNAS 2017	N	PNAS uncorrected		N
Broder Engler 2017 F6	Broder Engler	2017	6	PNAS	2	2	1	PNAS 114 2	PNAS 2017	N	PNAS uncorrected		N
Kegelman 2017 F1	Kegelman	2017	1	PNAS	6	6	1	PNAS 114 2	PNAS 2017	N	PNAS uncorrected		N
Kegelman 2017 F3	Kegelman	2017	3	PNAS	7	7	1	PNAS 114 2	PNAS 2017	N	PNAS uncorrected		N
Kegelman 2017 F5	Kegelman	2017	5	PNAS	1	1	1	PNAS 114 2	PNAS 2017	N	PNAS uncorrected		N
van Andel 2017 F1	van Andel	2017	1	PNAS	1	1	1	PNAS 114 2	PNAS 2017	N	PNAS uncorrected		N
van Andel 2017 F2	van Andel	2017	2	PNAS	1	1	1	PNAS 114 2	PNAS 2017	N	PNAS uncorrected		N
van Andel 2017 F3	van Andel	2017	3	PNAS	3	3	1	PNAS 114 2	PNAS 2017	N	PNAS uncorrected		N
van Andel 2017 F4	van Andel	2017	4	PNAS	4	4	1	PNAS 114 2	PNAS 2017	N	PNAS uncorrected		N
van Andel 2017 F5	van Andel	2017	5	PNAS	11	11	1	PNAS 114 2	PNAS 2017	N	PNAS uncorrected		N
van Andel 2017 F6	van Andel	2017	6	PNAS	2	2	1	PNAS 114 2	PNAS 2017	N	PNAS uncorrected		N
Tsvetkov 2017 F1	Tsvetkov	2017	1	PNAS	1	1	1	PNAS 114 2	PNAS 2017	Y	PNAS corrected		N
Tsvetkov 2017 F2	Tsvetkov	2017	2	PNAS	3	1	0.333333	PNAS 114 2	PNAS 2017	Y	PNAS corrected		N
Tsvetkov 2017 F3	Tsvetkov	2017	3	PNAS	1	1	1	PNAS 114 2	PNAS 2017	Y	PNAS corrected		N
Tsvetkov 2017 F4	Tsvetkov	2017	4	PNAS	8	8	1	PNAS 114 2	PNAS 2017	Y	PNAS corrected		N
Habchi 2017 F6	Habchi	2017	6	PNAS	6	6	1	PNAS 114 2	PNAS 2017	N	PNAS uncorrected		N
Li 2017 F1	Li	2017	1	PNAS	16	16	1	PNAS 114 2	PNAS 2017	N	PNAS uncorrected		N
Li 2017 F2	Li	2017	2	PNAS	13	13	1	PNAS 114 2	PNAS 2017	N	PNAS uncorrected		N
Li 2017 F3	Li	2017	3	PNAS	7	7	1	PNAS 114 2	PNAS 2017	N	PNAS uncorrected		N
Li 2017 F4	Li	2017	4	PNAS	3	3	1	PNAS 114 2	PNAS 2017	N	PNAS uncorrected		N
Li 2017 F5	Li	2017	5	PNAS	17	16	0.941176	PNAS 114 2	PNAS 2017	N	PNAS uncorrected		N
Li 2017 F6	Li	2017	6	PNAS	4	2	0.5	PNAS 114 2	PNAS 2017	N	PNAS uncorrected		N
Li 2017 F7	Li	2017	7	PNAS	23	18	0.782609	PNAS 114 2	PNAS 2017	N	PNAS uncorrected		N
Li 2017 F8	Li	2017	8	PNAS	12	12	1	PNAS 114 2	PNAS 2017	N	PNAS uncorrected		N
Chiang 2017 F1	Chiang	2017	1	PNAS	6	6	1	PNAS 114 2	PNAS 2017	N	PNAS uncorrected		N
Chiang 2017 F4	Chiang	2017	4	PNAS	6	6	1	PNAS 114 2	PNAS 2017	N	PNAS uncorrected		N
Linsley 2017 F1	Linsley	2017	1	PNAS	4	3	0.75	PNAS 114 2	PNAS 2017	Y	PNAS corrected		N
Linsley 2017 F2	Linsley	2017	2	PNAS	12	6	0.5	PNAS 114 2	PNAS 2017	Y	PNAS corrected		N
Linsley 2017 T1	Linsley	2017	T1	PNAS	25	20	0.8	PNAS 114 2	PNAS 2017	Y	PNAS corrected		N
Linsley 2017 F3	Linsley	2017	3	PNAS	5	2	0.4	PNAS 114 2	PNAS 2017	Y	PNAS corrected		N
Linsley 2017 F4	Linsley	2017	4	PNAS	1	1	1	PNAS 114 2	PNAS 2017	Y	PNAS corrected		N
Linsley 2017 F5	Linsley	2017	5	PNAS	20	19	0.95	PNAS 114 2	PNAS 2017	Y	PNAS corrected		N
Oses-Ruiz 2017 F1	Oses-Ruiz	2017	1	PNAS	4	4	1	PNAS 114 2	PNAS 2017	N	PNAS uncorrected		N
Oses-Ruiz 2017 F2	Oses-Ruiz	2017	2	PNAS	2	2	1	PNAS 114 2	PNAS 2017	N	PNAS uncorrected		N
Oses-Ruiz 2017 F3	Oses-Ruiz	2017	3	PNAS	4	3	0.75	PNAS 114 2	PNAS 2017	N	PNAS uncorrected		N
Oses-Ruiz 2017 F4	Oses-Ruiz	2017	4	PNAS	5	5	1	PNAS 114 2	PNAS 2017	N	PNAS uncorrected		N
González-Grandío 2017 F1	González-Grandío	2017	1	PNAS	20	20	1	PNAS 114 2	PNAS 2017	Y	PNAS corrected		N
González-Grandío 2017 F3	González-Grandío	2017	3	PNAS	11	8	0.727273	PNAS 114 2	PNAS 2017	Y	PNAS corrected		Y
González-Grandío 2017 F4	González-Grandío	2017	4	PNAS	16	14	0.875	PNAS 114 2	PNAS 2017	Y	PNAS corrected		Y
González-Grandío 2017 F5	González-Grandío	2017	5	PNAS	20	17	0.85	PNAS 114 2	PNAS 2017	Y	PNAS corrected		Y
Skorecki 1997 F3	Skorecki	1997	3	Nature	3	3	1	Nature 6611	Nature 1997	N	Nature uncorrected		N
Stark 1997 T2	Stark	1997	T2	Nature	18	15	0.833333	Nature 6611	Nature 1997	N	Nature uncorrected		N
Dorsky 1997 F3	Dorsky	1997	3	Nature	9	9	1	Nature 6611	Nature 1997	N	Nature uncorrected		N
Dorsky 1997 T1	Dorsky	1997	T1	Nature	6	6	1	Nature 6611	Nature 1997	N	Nature uncorrected		N
Del Rio 1997 F2	Del Rio	1997	2	Nature	4	4	1	Nature 6611	Nature 1997	N	Nature uncorrected		N
Del Rio 1997 F4	Del Rio	1997	4	Nature	7	7	1	Nature 6611	Nature 1997	N	Nature uncorrected		N
Duan 1997 F1	Duan	1997	1	Nature	1	1	1	Nature 6611	Nature 1997	N	Nature uncorrected		N
Penev 1997 F1	Penev	1997	1	Nature	1	1	1	Nature 6612	Nature 1997	N	Nature uncorrected		N
Cote 1997 F1	Cote	1997	1	Nature	2	1	0.5	Nature 6612	Nature 1997	N	Nature uncorrected		N
Cote 1997 T1	Cote	1997	T1	Nature	4	2	0.5	Nature 6612	Nature 1997	N	Nature uncorrected		N
Burrows 1997 T1	Burrows	1997	T1	Nature	6	4	0.666667	Nature 6612	Nature 1997	N	Nature uncorrected		N
Del Giorgio 1997 T1	Del Giorgio	1997	T1	Nature	4	4	1	Nature 6612	Nature 1997	N	Nature uncorrected		N
Messier 1997 F1	Messier	1997	1	Nature	7	7	1	Nature 6612	Nature 1997	N	Nature uncorrected		N
Messier 1997 F2	Messier	1997	2	Nature	2	2	1	Nature 6612	Nature 1997	N	Nature uncorrected		N
Husain 1997 F2	Husain	1997	2	Nature	2	2	1	Nature 6612	Nature 1997	N	Nature uncorrected		N
Husain 1997 F4	Husain	1997	4	Nature	7	7	1	Nature 6612	Nature 1997	N	Nature uncorrected		N
Roelfsema 1997 F2	Roelfsema	1997	2	Nature	3	1	0.333333	Nature 6612	Nature 1997	Y	Nature corrected		N
Fan 1997 F2	Fan	1997	2	Nature	18	18	1	Nature 6612	Nature 1997	N	Nature uncorrected		N
Fan 1997 F3	Fan	1997	3	Nature	25	25	1	Nature 6612	Nature 1997	N	Nature uncorrected		N
Fan 1997 F4	Fan	1997	4	Nature	9	9	1	Nature 6612	Nature 1997	N	Nature uncorrected		N
Wolfe 1997 F3	Wolfe	1997	3	Nature	8	4	0.5	Nature 6612	Nature 1997	N	Nature uncorrected		N
Van Dijk 1997 F1	Van Dijk	1997	1	Nature	4	4	1	Nature 6613	Nature 1997	N	Nature uncorrected		N
Kerr 1997 F1	Kerr	1997	1	Nature	2	1	0.5	Nature 6613	Nature 1997	N	Nature uncorrected		N
Kerr 1997 T1	Kerr	1997	T1	Nature	30	26	0.866667	Nature 6613	Nature 1997	N	Nature uncorrected		N
Kerr 1997 F3	Kerr	1997	3	Nature	2	2	1	Nature 6613	Nature 1997	N	Nature uncorrected		N
Scott 1997 T1	Scott	1997	T1	Nature	5	5	1	Nature 6613	Nature 1997	N	Nature uncorrected		N
Scott 1997 T2	Scott	1997	T2	Nature	5	5	1	Nature 6613	Nature 1997	N	Nature uncorrected		N
Hardingham 1997 F1	Hardingham	1997	1	Nature	2	2	1	Nature 6613	Nature 1997	N	Nature uncorrected		N
Hardingham 1997 F3	Hardingham	1997	3	Nature	4	4	1	Nature 6613	Nature 1997	N	Nature uncorrected		N
Ancel 1997 T1	Ancel	1997	T1	Nature	10	10	1	Nature 6613	Nature 1997	N	Nature uncorrected		N
Niu 1997 F3	Niu	1997	3	Nature	4	4	1	Nature 6613	Nature 1997	N	Nature uncorrected		N
Stanley 1997 F2	Stanley	1997	2	Nature	3	3	1	Nature 6613	Nature 1997	N	Nature uncorrected		N
Stanley 1997 F3	Stanley	1997	3	Nature	3	1	0.333333	Nature 6613	Nature 1997	N	Nature uncorrected		N
Jonas 1997 F1	Jonas	1997	1	Nature	2	2	1	Nature 6613	Nature 1997	N	Nature uncorrected		N
Jonas 1997 F3	Jonas	1997	3	Nature	1	1	1	Nature 6613	Nature 1997	N	Nature uncorrected		N
Nishina 1997 T1	Nishina	1997	T1	Nature	1	1	1	Nature 6613	Nature 1997	N	Nature uncorrected		N
Shirakawa 1997 F1	Shirakawa	1997	1	Science	1	1	1	Science 5296	Science 1997	N	Science uncorrected		N
Shirakawa 1997 T1	Shirakawa	1997	T1	Science	24	24	1	Science 5296	Science 1997	N	Science uncorrected		N
Shirakawa 1997 T2	Shirakawa	1997	T2	Science	10	10	1	Science 5296	Science 1997	N	Science uncorrected		N
Merlo Pich 1997 F1	Merlo Pich	1997	1	Science	2	2	1	Science 5296	Science 1997	N	Science uncorrected		N
Merlo Pich 1997 F2	Merlo Pich	1997	2	Science	23	23	1	Science 5296	Science 1997	N	Science uncorrected		N
Merlo Pich 1997 F3	Merlo Pich	1997	3	Science	27	27	1	Science 5296	Science 1997	N	Science uncorrected		N
Chehab 1997 F1	Chehab	1997	1	Science	1	1	1	Science 5296	Science 1997	N	Science uncorrected		N
Chehab 1997 T1	Chehab	1997	T1	Science	2	1	0.5	Science 5296	Science 1997	N	Science uncorrected		N
Chehab 1997 F2	Chehab	1997	2	Science	6	6	1	Science 5296	Science 1997	N	Science uncorrected		N
Perkins 1997 F5	Perkins	1997	5	Science	3	3	1	Science 5299	Science 1997	N	Science uncorrected		N
Sone 1997 F4	Sone	1997	4	Science	1	1	1	Science 5299	Science 1997	N	Science uncorrected		N
Huang 1997 T1	Huang	1997	T1	Science	10	6	0.6	Science 5299	Science 1997	N	Science uncorrected		N
Dudek 1997 F5	Dudek	1997	5	Science	8	8	1	Science 5300	Science 1997	N	Science uncorrected		N
Mattingley 1997 F3	Mattingley	1997	3	Science	4	4	1	Science 5300	Science 1997	N	Science uncorrected		N
Mattingley 1997 F4	Mattingley	1997	4	Science	1	1	1	Science 5300	Science 1997	N	Science uncorrected		N
Yu 1997 F1	Yu	1997	1	Science	4	4	1	Science 5300	Science 1997	N	Science uncorrected		N
Yu 1997 F2	Yu	1997	2	Science	17	17	1	Science 5300	Science 1997	N	Science uncorrected		N
Yu 1997 F4	Yu	1997	4	Science	7	7	1	Science 5300	Science 1997	N	Science uncorrected		N
Samana 1997 F1	Samama	1997	1	PNAS	9	8	0.888889	PNAS 94 1	PNAS 1997	N	PNAS uncorrected		N
Samana 1997 F2	Samama	1997	2	PNAS	3	3	1	PNAS 94 1	PNAS 1997	N	PNAS uncorrected		N
Samana 1997 F3	Samama	1997	3	PNAS	9	7	0.777778	PNAS 94 1	PNAS 1997	N	PNAS uncorrected		N
Kurer 1997 T1	Kurer	1997	1	PNAS	1	1	1	PNAS 94 1	PNAS 1997	N	PNAS uncorrected		N
Wong 1997 F3	Wong	1997	3	PNAS	6	5	0.833333	PNAS 94 1	PNAS 1997	N	PNAS uncorrected		N
Malins 1997 T1	Malins	1997	T1	PNAS	12	5	0.416667	PNAS 94 1	PNAS 1997	Y	PNAS corrected		N
Malins 1997 T2	Malins	1997	T2	PNAS	3	3	1	PNAS 94 1	PNAS 1997	Y	PNAS corrected		N
Ohara-Imaizumi 1997 F4	Ohara-Imaizumi	1997	4	PNAS	1	1	1	PNAS 94 1	PNAS 1997	N	PNAS uncorrected		N
Ohara-Imaizumi 1997 F7	Ohara-Imaizumi	1997	7	PNAS	4	4	1	PNAS 94 1	PNAS 1997	N	PNAS uncorrected		N
Alonso 1997 F3	Alonso	1997	3	PNAS	1	1	1	PNAS 94 1	PNAS 1997	N	PNAS uncorrected		N
Krause 1997 T1	Krause	1997	T1	PNAS	5	5	1	PNAS 94 1	PNAS 1997	N	PNAS uncorrected		N
Schneider 1997 F4	Schneider	1997	4	PNAS	1	1	1	PNAS 94 1	PNAS 1997	N	PNAS uncorrected		N
